# Supplementary material for: Genome-wide association study reveals BET1L associated with survival time in the 137,693 Japanese individuals
Source: Commun Biol. 2023 Feb 3;6:143. doi: 10.1038/s42003-023-04491-0 (PMC9898503; doi:10.1038/s42003-023-04491-0)
Supplement: Supplementary file 3 — Supplementary Data 1 [file 42003_2023_4491_MOESM3_ESM.xlsx]

## Sheet: Sheet1
Supplementary Data 1 | Sensitivity analysis
Sex	Disease	Category	N	HR (95% CI)	P-value
Male	Type 2 diabetes	Cardiovascular-metabolic	22095	0.94 (0.88-1.01)	0.072
Male	Dyslipidemia	Cardiovascular-metabolic	19826	0.88 (0.80-0.95)	0.003
Male	Myocardial infarction	Cardiovascular-metabolic	9674	0.97 (0.88-1.07)	0.535
Male	Arrhythmia	Other	9129	0.96 (0.87-1.06)	0.462
Male	Ischemic stroke	Cardiovascular-metabolic	8960	0.96 (0.87-1.05)	0.345
Male	Prostate cancer	Neoplastic	4546	0.93 (0.81-1.07)	0.301
Male	Congestive heart failure	Cardiovascular-metabolic	4156	0.99 (0.87-1.12)	0.867
Male	Gastric cancer	Neoplastic	4028	0.97 (0.85-1.10)	0.617
Male	Colorectal cancer	Neoplastic	3737	0.87 (0.76-1.00)	0.052
Male	Asthma	Immune-related	3222	0.83 (0.68-1.03)	0.085
Male	Unstable angina pectoris	Cardiovascular-metabolic	2809	0.83 (0.69-0.99)	0.043
Male	Chronic hepatitis C	Immune-related	2750	0.85 (0.72-1.00)	0.045
Male	Lung cancer	Neoplastic	2156	0.87 (0.75-1.01)	0.066
Male	Chronic obstructive pulmonary disease	Other	1949	0.87 (0.74-1.03)	0.102
Male	Peripheral artery disease	Cardiovascular-metabolic	1846	1.05 (0.87-1.26)	0.601
Male	Hepatocellular carcinoma	Neoplastic	994	0.97 (0.80-1.19)	0.797
Male	Esophageal cancer	Neoplastic	952	0.96 (0.77-1.19)	0.71
Male	Cirrhosis	Other	870	0.84 (0.68-1.03)	0.101
Male	Cerebral aneurysm	Cardiovascular-metabolic	815	0.87 (0.57-1.30)	0.489
Male	Chronic hepatitis B	Immune-related	753	1.23 (0.79-1.93)	0.358
Male	Rheumatoid arthritis	Immune-related	740	0.59 (0.43-0.80)	0.001
Male	Hematological malignancy	Neoplastic	557	1.03 (0.69-1.54)	0.887
Male	Osteoporosis	Other	410	0.97 (0.65-1.46)	0.896
Male	Interstitial lung disease	Other	261	0.74 (0.48-1.13)	0.158
Male	Pancreatic cancer	Neoplastic	178	0.62 (0.39-0.98)	0.042
Male	Drug eruption	Immune-related	141	3.44 (0.86-13.81)	0.081
Male	Biliary tract cancer	Neoplastic	124	0.92 (0.43-1.99)	0.836
Female	Dyslipidemia	Cardiovascular-metabolic	18681	0.95 (0.85-1.07)	0.425
Female	Type 2 diabetes	Cardiovascular-metabolic	12417	0.97 (0.87-1.07)	0.535
Female	Ischemic stroke	Cardiovascular-metabolic	5203	0.95 (0.81-1.10)	0.47
Female	Osteoporosis	Other	5176	0.88 (0.76-1.02)	0.096
Female	Breast cancer	Neoplastic	5010	0.94 (0.79-1.12)	0.48
Female	Arrhythmia	Other	4973	0.98 (0.83-1.14)	0.757
Female	Congestive heart failure	Cardiovascular-metabolic	2455	0.85 (0.73-0.99)	0.037
Female	Chronic hepatitis C	Immune-related	2317	0.93 (0.75-1.15)	0.482
Female	Myocardial infarction	Cardiovascular-metabolic	2185	0.98 (0.79-1.20)	0.814
Female	Colorectal cancer	Neoplastic	2174	0.95 (0.76-1.19)	0.655
Female	Gastric cancer	Neoplastic	1409	1.14 (0.85-1.53)	0.395
Female	Lung cancer	Neoplastic	1171	0.82 (0.64-1.07)	0.145
Female	Unstable angina pectoris	Cardiovascular-metabolic	942	1.01 (0.73-1.40)	0.935
Female	Unstable angina pectoris	Cardiovascular-metabolic	942	1.01 (0.73-1.40)	0.935
Female	Endometrial cancer	Neoplastic	888	0.79 (0.46-1.37)	0.402
Female	Ovarian cancer	Neoplastic	646	0.91 (0.63-1.32)	0.607
Female	Cervical cancer	Neoplastic	540	1.35 (0.77-2.37)	0.293
Female	Cirrhosis	Other	509	0.80 (0.59-1.09)	0.163
Female	Peripheral artery disease	Cardiovascular-metabolic	506	0.81 (0.56-1.15)	0.233
Female	Hematological malignancy	Neoplastic	450	0.99 (0.55-1.78)	0.964
Female	Chronic hepatitis B	Immune-related	422	1.00 (0.43-2.32)	0.998
Female	Hepatocellular carcinoma	Neoplastic	305	0.94 (0.64-1.38)	0.754
Female	Chronic obstructive pulmonary disease	Other	288	0.94 (0.54-1.62)	0.812
Female	Interstitial lung disease	Other	185	1.25 (0.64-2.46)	0.519
Female	Esophageal cancer	Neoplastic	132	1.51 (0.54-4.25)	0.43
Female	Drug eruption	Immune-related	126	0.22 (0.01-6.52)	0.385
Female	Pancreatic cancer	Neoplastic	92	2.85 (1.29-6.29)	0.01
Female	Biliary tract cancer	Neoplastic	89	0.72 (0.27-1.95)	0.521
HR, hazard ratio; CI, confidence interval.
