# Supplementary material for: Genome-wide association study reveals BET1L associated with survival time in the 137,693 Japanese individuals
Source: Commun Biol. 2023 Feb 3;6:143. doi: 10.1038/s42003-023-04491-0 (PMC9898503; doi:10.1038/s42003-023-04491-0)
Supplement: Supplementary file 4 — Supplementary Data 2 [file 42003_2023_4491_MOESM4_ESM.xlsx]

## Sheet: S.Data1
Supplementary Data 2 | Associations at previously implicated variants.
SNP	CHR	POS	EA/OA	Refernce (PMID)	Positional candidate gene	Male			Female			Sex-combined
						HR (95% CI)	P-value		HR (95% CI)	P-value		HR (95% CI)	P-value	Phet
rs12117661	1	55487346	G/C	28748955	BSND	1.00 (0.96-1.03)	0.943978		1.02 (0.97-1.07)	0.492161		1.00 (0.98-1.03)	0.729237	0.55022
rs17114036	1	56962821	G/A	28748955	PPAP2B	0.96 (0.90-1.03)	0.277533		1.07 (0.97-1.18)	0.163011		1.00 (0.94-1.05)	0.930009	0.0774564
rs646776	1	109818530	T/C	28748955	CELSR2	0.99 (0.95-1.03)	0.483225		1.02 (0.96-1.07)	0.542864		1.00 (0.97-1.03)	0.823504	0.367504
rs602633	1	109821511	T/G	29227965	CELSR2/PSRC1	1.02 (0.98-1.06)	0.429015		0.98 (0.92-1.04)	0.4441		1.00 (0.97-1.04)	0.835571	0.279798
rs4477283	1	230932442	T/C	28329217	CAPN9/C1orf198	1.00 (0.97-1.03)	0.885978		1.01 (0.96-1.05)	0.784578		1.00 (0.98-1.03)	0.966142	0.759793
rs6744653	2	628524	A/G	30642433	TMEM18	0.96 (0.93-0.99)	0.0198854		0.96 (0.91-1.01)	0.081015		0.96 (0.93-0.99)	0.00362284	0.959777
rs2008465	2	10154254	A/G	28329165	GRHL1	0.99 (0.97-1.01)	0.311499		1.00 (0.97-1.03)	0.980171		0.99 (0.98-1.01)	0.402485	0.56919
rs1275922	2	26932887	G/A	30642433	KCNK3	1.00 (0.97-1.02)	0.738884		0.98 (0.95-1.01)	0.149923		0.99 (0.97-1.01)	0.268224	0.327604
rs2909448	2	162866255	T/C	28748955	DPP4	1.00 (0.97-1.02)	0.726232		1.03 (0.99-1.07)	0.131412		1.01 (0.98-1.03)	0.54771	0.153521
rs10211471	2	237081854	C/T	30642433	GBX2/ASB18	1.01 (0.98-1.03)	0.60331		0.97 (0.94-1.01)	0.108632		0.99 (0.97-1.02)	0.59904	0.109074
rs2352974	3	49890613	T/C	28748955	TRAIP	0.99 (0.96-1.01)	0.367289		1.02 (0.98-1.06)	0.309067		1.00 (0.98-1.02)	0.88934	0.17635
rs61348208	4	3089564	T/C	30642433	HTT	1.01 (0.98-1.03)	0.612364		1.03 (1.00-1.06)	0.037871		1.01 (1.00-1.03)	0.106635	0.16107
rs362296	4	3247007	A/C	28748955	MSANTD1	0.98 (0.96-1.00)	0.119441		0.97 (0.94-1.00)	0.0236702		0.98 (0.96-0.99)	0.00992497	0.344136
rs3936510	5	55860866	T/G	28748955	C5orf67	0.99 (0.95-1.02)	0.517061		1.03 (0.98-1.09)	0.178668		1.00 (0.98-1.03)	0.80005	0.141252
rs2706372	5	131935477	T/C	27004735	RAD50/IL13	0.98 (0.95-1.00)	0.0551776		1.01 (0.98-1.05)	0.459141		0.99 (0.97-1.01)	0.256704	0.0865042
rs2149954	5	157820602	T/C	24688116	EBF1	0.97 (0.94-1.00)	0.0547434		0.96 (0.92-1.00)	0.0736728		0.97 (0.95-0.99)	0.00924226	0.735953
rs6904450	6	50921602	T/A	28748955	FTH1P5	1.02 (1.00-1.04)	0.104846		0.97 (0.94-1.00)	0.0751636		1.00 (0.98-1.02)	0.786709	0.0167393
rs1416280	6	102886643	C/G	25199915	GRIK2	0.99 (0.96-1.01)	0.298452		1.03 (1.00-1.07)	0.0842592		1.00 (0.98-1.02)	0.878337	0.0444751
rs1627804	6	107400428	C/A	29227965	BEND3	1.02 (1.00-1.04)	0.0295545		1.01 (0.98-1.04)	0.523652		1.02 (1.00-1.04)	0.0323653	0.453184
rs2802292	6	108908518	G/T	25199915	FOXO3	1.00 (0.98-1.02)	0.95614		1.02 (0.99-1.06)	0.187603		1.01 (0.99-1.03)	0.418057	0.297896
rs10457180	6	108965039	A/G	25199915	FOXO3	1.00 (0.98-1.03)	0.763656		1.02 (0.99-1.06)	0.142354		1.01 (0.99-1.03)	0.272472	0.308175
rs111333005	6	160487196	G/A	30642433	IGF2R	1.02 (0.99-1.05)	0.192754		1.00 (0.96-1.04)	0.843095		1.01 (0.99-1.04)	0.347526	0.355662
rs3764814	7	6189780	C/T	28329165	USP42	0.99 (0.97-1.01)	0.298632		0.98 (0.95-1.00)	0.0889106		0.98 (0.97-1.00)	0.066052	0.440195
rs2069837	7	22768027	G/A	26912274	IL6	1.00 (0.97-1.03)	0.839907		1.00 (0.96-1.04)	0.920378		1.00 (0.98-1.02)	0.824116	0.970117
rs1581675	8	19858499	A/T	28748955	LPL	0.99 (0.96-1.01)	0.37814		1.01 (0.98-1.05)	0.4264		1.00 (0.98-1.02)	0.801591	0.245943
rs7844965	8	27442064	G/A	29227965	EPHX2	0.99 (0.96-1.02)	0.434645		0.97 (0.93-1.02)	0.20463		0.98 (0.96-1.01)	0.168883	0.567689
rs4977756	9	22068652	G/A	26677855	CDKN2B-AS1	0.99 (0.97-1.01)	0.453938		1.00 (0.96-1.03)	0.784518		0.99 (0.97-1.01)	0.442649	0.829882
rs1556516	9	22100176	G/C	29227965, 30642433	CDKN2B-AS1	0.99 (0.97-1.01)	0.314412		0.99 (0.96-1.02)	0.57622		0.99 (0.97-1.01)	0.253047	0.893181
rs1333045	9	22119195	C/T	28748955	CDKN2B-AS1	0.97 (0.95-0.99)	0.0048589		0.99 (0.96-1.02)	0.60803		0.98 (0.96-0.99)	0.00967421	0.220617
rs2519093	9	136141870	C/T	30642433	ABO	0.97 (0.95-0.99)	0.00817186		0.97 (0.94-1.01)	0.108179		0.97 (0.95-0.99)	0.00203082	0.815268
rs514659	9	136142203	A/C	26677855	ABO	1.02 (1.00-1.05)	0.0186128		0.99 (0.97-1.02)	0.670422		1.01 (1.00-1.03)	0.0950102	0.086879
rs1927465	10	94996522	A/C	30299504	MYOF	1.00 (0.84-1.20)	0.971521		0.84 (0.65-1.10)	0.202957		0.95 (0.82-1.10)	0.491807	0.283618
rs7976168	12	83438559	A/G	28329165	TMTC2	1.00 (0.98-1.02)	0.686644		1.00 (0.97-1.03)	0.852945		1.00 (0.98-1.01)	0.663073	0.93196
rs61949650	13	64836488	T/C	29227965	LINC00355	0.96 (0.91-1.01)	0.0948903		1.01 (0.94-1.09)	0.753682		0.98 (0.93-1.02)	0.246818	0.213634
rs61978928	14	75321714	T/C	29227965	PROX2	0.99 (0.97-1.01)	0.293466		1.03 (1.00-1.06)	0.0566076		1.00 (0.98-1.02)	0.788025	0.0307754
rs74011415	15	47660194	G/A	29227965	SEMA6D	1.03 (1.00-1.06)	0.026837		1.00 (0.97-1.04)	0.852959		1.02 (1.00-1.04)	0.0556265	0.259314
rs8042849	15	78817929	T/C	29030599, 30642433	CHRNA3/5	1.01 (0.98-1.04)	0.466732		1.00 (0.96-1.04)	0.973483		1.01 (0.98-1.03)	0.539966	0.693611
rs951266	15	78878541	A/G	28748955	CHRNA5	1.09 (1.02-1.16)	0.00888109		1.02 (0.93-1.12)	0.63878		1.07 (1.01-1.13)	0.0155545	0.270467
rs1317286	15	78896129	A/G	29227965	CHRNA3	1.02 (0.98-1.06)	0.272181		1.01 (0.96-1.07)	0.651571		1.02 (0.99-1.05)	0.246876	0.793169
rs17514846	15	91416550	C/A	29227965	FURIN	1.02 (0.99-1.05)	0.170289		1.01 (0.97-1.05)	0.731751		1.02 (0.99-1.04)	0.187995	0.606945
rs6224	15	91423543	G/T	30642433	FURIN/FES	1.02 (0.99-1.05)	0.147034		1.01 (0.97-1.05)	0.706634		1.02 (0.99-1.04)	0.161351	0.594803
rs729583	16	12532918	G/C	28748955	SNX29	1.02 (1.00-1.04)	0.0852924		1.01 (0.98-1.04)	0.382222		1.02 (1.00-1.03)	0.0565616	0.765254
rs2008514	16	28825605	A/G	28748955	NPIPB8	1.01 (0.98-1.04)	0.517635		1.02 (0.98-1.07)	0.238052		1.01 (0.99-1.04)	0.226026	0.556955
rs9939973	16	53800568	A/G	28748955	FTO	1.02 (0.99-1.04)	0.175667		1.01 (0.98-1.04)	0.626172		1.01 (0.99-1.03)	0.165496	0.700527
rs12924886	16	72075593	A/T	30642433	HP	1.02 (1.00-1.04)	0.0940188		0.98 (0.95-1.01)	0.205182		1.01 (0.99-1.02)	0.535264	0.0448335
rs35715456	18	46465348	C/A	27816938	SMAD7	1.04 (0.98-1.10)	0.177949		0.97 (0.89-1.05)	0.385443		1.01 (0.97-1.06)	0.538657	0.138918
rs429358	19	45411941	C/T	31413261	APOE	1.03 (0.99-1.06)	0.104691		1.11 (1.05-1.16)	5.08461e-05		1.05 (1.02-1.08)	0.000250209	0.0175722
rs7412	19	45412079	T/C	31413261	APOE	0.92 (0.87-0.97)	0.00131773		0.96 (0.89-1.03)	0.24482		0.93 (0.90-0.97)	0.001029	0.343988
rs6108784	20	10964366	T/C	29227965	C20orf187	1.00 (0.98-1.02)	0.74729		1.00 (0.97-1.03)	0.840085		1.00 (0.98-1.02)	0.884341	0.725399
