# Supplementary material for: Genome-wide association study reveals BET1L associated with survival time in the 137,693 Japanese individuals
Source: Commun Biol. 2023 Feb 3;6:143. doi: 10.1038/s42003-023-04491-0 (PMC9898503; doi:10.1038/s42003-023-04491-0)
Supplement: Supplementary file 5 — Supplementary Data 3 [file 42003_2023_4491_MOESM5_ESM.xlsx]

## Sheet: Sheet1
Supplementary Data 3 | Result of gene-set enrichment analysis.
The gene-sets showed the associations P < 0.05 are shown.
Gene-set name	Name	chi2Pvalue	FDR
BCAR1 PPI subnetwork	ENSG00000050820	1.53549e-07	0.00222063
USP8 PPI subnetwork	ENSG00000138592	0.000105781	1
WDR11 PPI subnetwork	ENSG00000120008	0.000210764	1
CWC25 PPI subnetwork	ENSG00000108296	0.000263692	1
ENSG00000185214 PPI subnetwork	ENSG00000185214	0.000266289	1
PJA2 PPI subnetwork	ENSG00000198961	0.000294649	1
fatty acid oxidation	GO:0019395	0.000325461	1
ADRM1 PPI subnetwork	ENSG00000130706	0.000532787	1
small molecule catabolic process	GO:0044282	0.000602026	1
FGF20 PPI subnetwork	ENSG00000078579	0.000604279	1
ARF5 PPI subnetwork	ENSG00000004059	0.000718018	1
acyl-CoA dehydrogenase activity	GO:0003995	0.000743548	1
regulation of organ morphogenesis	GO:2000027	0.000798885	1
fatty acid beta-oxidation	GO:0006635	0.000817073	1
negative regulation of intracellular transport	GO:0032387	0.000964448	1
BRWD1 PPI subnetwork	ENSG00000185658	0.00110119	1
developmental growth involved in morphogenesis	GO:0060560	0.0011182	1
calcium channel complex	GO:0034704	0.0011262	1
HIST2H2AA3 PPI subnetwork	ENSG00000183558	0.00118752	1
HIST2H2AA4 PPI subnetwork	ENSG00000203812	0.00118752	1
ELAC2 PPI subnetwork	ENSG00000006744	0.00119755	1
fatty acid catabolic process	GO:0009062	0.00121398	1
regulation of protein import into nucleus	GO:0042306	0.00136794	1
branched chain family amino acid catabolic process	GO:0009083	0.00153492	1
AP1M1 PPI subnetwork	ENSG00000072958	0.00160887	1
coenzyme binding	GO:0050662	0.001689	1
SSRP1 PPI subnetwork	ENSG00000149136	0.00172112	1
WIPF2 PPI subnetwork	ENSG00000171475	0.00180418	1
ENSG00000157344 PPI subnetwork	ENSG00000157344	0.00215153	1
LIMS1 PPI subnetwork	ENSG00000169756	0.00215507	1
CHGB PPI subnetwork	ENSG00000089199	0.00216	1
branched chain family amino acid metabolic process	GO:0009081	0.00216893	1
CD8B PPI subnetwork	ENSG00000172116	0.00218997	1
COMMD10 PPI subnetwork	ENSG00000145781	0.00230878	1
lens fiber cell development	GO:0070307	0.00238776	1
flavin adenine dinucleotide binding	GO:0050660	0.00251823	1
PSPC1 PPI subnetwork	ENSG00000121390	0.0025728	1
POLR3B PPI subnetwork	ENSG00000013503	0.00260659	1
ARHGAP5 PPI subnetwork	ENSG00000100852	0.00261572	1
regulation of tissue remodeling	GO:0034103	0.00264034	1
regulation of hair follicle development	GO:0051797	0.00268051	1
regulation of carbohydrate biosynthetic process	GO:0043255	0.00268947	1
regulation of telomerase activity	GO:0051972	0.00269978	1
SRCAP PPI subnetwork	ENSG00000080603	0.00270267	1
KEGG_VALINE_LEUCINE_AND_ISOLEUCINE_DEGRADATION	KEGG_VALINE_LEUCINE_AND_ISOLEUCINE_DEGRADATION	0.0027726	1
cofactor binding	GO:0048037	0.00280154	1
NAGA PPI subnetwork	ENSG00000198951	0.00294207	1
skeletal muscle fiber necrosis	MP:0009414	0.00298218	1
CDYL PPI subnetwork	ENSG00000153046	0.0029979	1
zinc ion transport	GO:0006829	0.00337988	1
epithelial cell morphogenesis	GO:0003382	0.00343801	1
phospholipid metabolic process	GO:0006644	0.00355106	1
NLRC4 PPI subnetwork	ENSG00000091106	0.00375361	1
neurodegeneration	MP:0002229	0.00378461	1
RNF126 PPI subnetwork	ENSG00000070423	0.00382174	1
positive regulation of I-kappaB kinase/NF-kappaB cascade	GO:0043123	0.00387872	1
FKBP2 PPI subnetwork	ENSG00000173486	0.00397027	1
ACTR5 PPI subnetwork	ENSG00000101442	0.0040172	1
lactation failure	MP:0010249	0.00406192	1
POLR3A PPI subnetwork	ENSG00000148606	0.00409429	1
cofactor metabolic process	GO:0051186	0.0042013	1
KLHL13 PPI subnetwork	ENSG00000003096	0.00428906	1
BTAF1 PPI subnetwork	ENSG00000095564	0.00432457	1
epithelial tube formation	GO:0072175	0.00434187	1
cellular response to tumor necrosis factor	GO:0071356	0.00440968	1
DNAJB12 PPI subnetwork	ENSG00000148719	0.00444894	1
REACTOME_MITOCHONDRIAL_FATTY_ACID_BETA:OXIDATION	REACTOME_MITOCHONDRIAL_FATTY_ACID_BETA:OXIDATION	0.00468419	1
oxidoreductase activity, acting on the CH-CH group of donors	GO:0016627	0.00473554	1
PIGS PPI subnetwork	ENSG00000087111	0.00481377	1
REACTOME_BRANCHED:CHAIN_AMINO_ACID_CATABOLISM	REACTOME_BRANCHED:CHAIN_AMINO_ACID_CATABOLISM	0.00489279	1
TRIM24 PPI subnetwork	ENSG00000122779	0.0049256	1
signaling adaptor activity	GO:0035591	0.00493165	1
myocardial necrosis	MP:0006085	0.00497264	1
CCDC97 PPI subnetwork	ENSG00000142039	0.00497712	1
purinergic receptor activity	GO:0035586	0.00500065	1
monocarboxylic acid catabolic process	GO:0072329	0.00501278	1
morphogenesis of embryonic epithelium	GO:0016331	0.00507298	1
PKD2 PPI subnetwork	ENSG00000118762	0.00520422	1
EPS8L1 PPI subnetwork	ENSG00000131037	0.00522631	1
calmodulin binding	GO:0005516	0.00525075	1
KEGG_ALDOSTERONE_REGULATED_SODIUM_REABSORPTION	KEGG_ALDOSTERONE_REGULATED_SODIUM_REABSORPTION	0.00527717	1
TMOD1 PPI subnetwork	ENSG00000136842	0.00560076	1
HUWE1 PPI subnetwork	ENSG00000086758	0.00576491	1
sarcomere	GO:0030017	0.00578801	1
failure to gastrulate	MP:0001696	0.00583604	1
fascia adherens	GO:0005916	0.00584959	1
myofibril assembly	GO:0030239	0.00586516	1
EPC1 PPI subnetwork	ENSG00000120616	0.00587198	1
PTPRD PPI subnetwork	ENSG00000153707	0.00587957	1
lipid oxidation	GO:0034440	0.00594339	1
negative regulation of protein polymerization	GO:0032272	0.00618686	1
HMOX1 PPI subnetwork	ENSG00000100292	0.00641579	1
contractile fiber part	GO:0044449	0.00648222	1
ENTPD7 PPI subnetwork	ENSG00000198018	0.00654874	1
TJP1 PPI subnetwork	ENSG00000104067	0.0065926	1
placental labyrinth hypoplasia	MP:0001715	0.00660542	1
PPID PPI subnetwork	ENSG00000171497	0.00673932	1
actin monomer binding	GO:0003785	0.00675294	1
somatic diversification of immune receptors	GO:0002200	0.00677963	1
ALG6 PPI subnetwork	ENSG00000088035	0.00680807	1
REACTOME_NUCLEOTIDE:LIKE_PURINERGIC_RECEPTORS	REACTOME_NUCLEOTIDE:LIKE_PURINERGIC_RECEPTORS	0.00689984	1
heparan sulfate proteoglycan biosynthetic process	GO:0015012	0.00690534	1
MAPK cascade	GO:0000165	0.00693782	1
AP1S2 PPI subnetwork	ENSG00000182287	0.00705483	1
NOS2 PPI subnetwork	ENSG00000007171	0.007112	1
protein insertion into membrane	GO:0051205	0.00713433	1
FCF1 PPI subnetwork	ENSG00000119616	0.00717347	1
epithelial cell development	GO:0002064	0.00732886	1
regulation of mitochondrial membrane permeability	GO:0046902	0.00745125	1
NAT9 PPI subnetwork	ENSG00000109065	0.00745389	1
ACTN2 PPI subnetwork	ENSG00000077522	0.00769888	1
SH3/SH2 adaptor activity	GO:0005070	0.00773029	1
ear morphogenesis	GO:0042471	0.00804865	1
REACTOME_CREB_PHOSPHORYLATION_THROUGH_THE_ACTIVATION_OF_RAS	REACTOME_CREB_PHOSPHORYLATION_THROUGH_THE_ACTIVATION_OF_RAS	0.00808267	1
MHC class II biosynthetic process	GO:0045342	0.00816992	1
regulation of MHC class II biosynthetic process	GO:0045346	0.00817272	1
mitochondrial inner membrane	GO:0005743	0.00819992	1
PPP1R3D PPI subnetwork	ENSG00000132825	0.00821491	1
response to tumor cell	GO:0002347	0.00823292	1
negative regulation of inflammatory response	GO:0050728	0.00825605	1
actin filament organization	GO:0007015	0.00842954	1
ADAM15 PPI subnetwork	ENSG00000143537	0.00846078	1
decreased salivation	MP:0000623	0.00848178	1
purinergic nucleotide receptor activity	GO:0001614	0.00853714	1
nucleotide receptor activity	GO:0016502	0.00853714	1
DTNBP1 PPI subnetwork	ENSG00000047579	0.00856901	1
sarcoplasmic reticulum	GO:0016529	0.00862578	1
protein export from nucleus	GO:0006611	0.00877365	1
PSAP PPI subnetwork	ENSG00000197746	0.00891172	1
PEX13 PPI subnetwork	ENSG00000162928	0.00891804	1
phospholipid biosynthetic process	GO:0008654	0.00903628	1
REACTOME_NEF:MEDIATES_DOWN_MODULATION_OF_CELL_SURFACE_RECEPTORS_BY_RECRUITING_THEM_TO_CLATHRIN_ADAPTERS	REACTOME_NEF:MEDIATES_DOWN_MODULATION_OF_CELL_SURFACE_RECEPTORS_BY_RECRUITING_THEM_TO_CLATHRIN_ADAPTERS	0.00919722	1
SLC16A1 PPI subnetwork	ENSG00000155380	0.00920895	1
abnormal ureter morphology	MP:0000534	0.00921459	1
UBAC2 PPI subnetwork	ENSG00000134882	0.00923539	1
OAT PPI subnetwork	ENSG00000065154	0.00925172	1
TM9SF1 PPI subnetwork	ENSG00000100926	0.00926056	1
HIST1H2AK PPI subnetwork	ENSG00000184348	0.00935852	1
HIST1H2AI PPI subnetwork	ENSG00000196747	0.00935852	1
HIST1H2AG PPI subnetwork	ENSG00000196787	0.00935852	1
HIST1H2AD PPI subnetwork	ENSG00000196866	0.00935852	1
HIST1H2AL PPI subnetwork	ENSG00000198374	0.00935852	1
PSMB1 PPI subnetwork	ENSG00000008018	0.00945193	1
NHP2 PPI subnetwork	ENSG00000145912	0.00952952	1
MUC2 PPI subnetwork	ENSG00000198788	0.00960738	1
KLC2 PPI subnetwork	ENSG00000174996	0.00976393	1
TXN PPI subnetwork	ENSG00000136810	0.00977119	1
GATAD2B PPI subnetwork	ENSG00000143614	0.00990273	1
contractile fiber	GO:0043292	0.00996341	1
THOC2 PPI subnetwork	ENSG00000125676	0.0100063	1
REACTOME_EICOSANOID_LIGAND:BINDING_RECEPTORS	REACTOME_EICOSANOID_LIGAND:BINDING_RECEPTORS	0.0100326	1
ABI3 PPI subnetwork	ENSG00000108798	0.0102562	1
HDAC11 PPI subnetwork	ENSG00000163517	0.0103211	1
KCTD5 PPI subnetwork	ENSG00000167977	0.0103382	1
UBE2V2 PPI subnetwork	ENSG00000169139	0.0104833	1
TRRAP PPI subnetwork	ENSG00000196367	0.0104846	1
intrinsic to endoplasmic reticulum membrane	GO:0031227	0.010575	1
structural constituent of muscle	GO:0008307	0.0106165	1
proteasome core complex	GO:0005839	0.0109461	1
GNL1 PPI subnetwork	ENSG00000204590	0.0111932	1
GNL1 PPI subnetwork	ENSG00000206412	0.0111932	1
GNL1 PPI subnetwork	ENSG00000206492	0.0111932	1
TTN PPI subnetwork	ENSG00000155657	0.0112069	1
KIAA0930 PPI subnetwork	ENSG00000100364	0.0112139	1
CD3EAP PPI subnetwork	ENSG00000117877	0.0112635	1
regulation of macrophage activation	GO:0043030	0.011404	1
sequestering of metal ion	GO:0051238	0.0114046	1
BMS1 PPI subnetwork	ENSG00000165733	0.0114104	1
clonic seizures	MP:0003996	0.0114774	1
cellular response to oxidative stress	GO:0034599	0.011531	1
PACS1 PPI subnetwork	ENSG00000175115	0.0115996	1
negative regulation of amine transport	GO:0051953	0.0116855	1
ENSG00000013455 PPI subnetwork	ENSG00000013455	0.0117058	1
KYNU PPI subnetwork	ENSG00000115919	0.0117574	1
embryonic placenta development	GO:0001892	0.0118086	1
sphingoid metabolic process	GO:0046519	0.0120589	1
PFN1 PPI subnetwork	ENSG00000108518	0.0121155	1
Rac GTPase binding	GO:0048365	0.0121233	1
lens fiber cell differentiation	GO:0070306	0.0122693	1
protein phosphatase regulator activity	GO:0019888	0.0123424	1
KRT15 PPI subnetwork	ENSG00000171346	0.0124685	1
organophosphate metabolic process	GO:0019637	0.0124864	1
regulation of oxidoreductase activity	GO:0051341	0.0124884	1
PSMA3 PPI subnetwork	ENSG00000100567	0.0124976	1
increased circulating testosterone level	MP:0002781	0.0125201	1
NAA15 PPI subnetwork	ENSG00000164134	0.012556	1
ZNF622 PPI subnetwork	ENSG00000173545	0.0125602	1
abnormal ovarian folliculogenesis	MP:0001130	0.012617	1
PDIA5 PPI subnetwork	ENSG00000065485	0.0126669	1
integral to endoplasmic reticulum membrane	GO:0030176	0.012673	1
TIAL1 PPI subnetwork	ENSG00000151923	0.0127558	1
ANXA4 PPI subnetwork	ENSG00000196975	0.0127814	1
LDOC1 PPI subnetwork	ENSG00000182195	0.0128	1
regulation of appetite	GO:0032098	0.0128439	1
IPO9 PPI subnetwork	ENSG00000198700	0.0128839	1
INA PPI subnetwork	ENSG00000148798	0.0128874	1
negative regulation of multicellular organismal process	GO:0051241	0.0129725	1
POLR3C PPI subnetwork	ENSG00000186141	0.0129773	1
activation of MAPKK activity	GO:0000186	0.0130939	1
BRWD3 PPI subnetwork	ENSG00000165288	0.0131144	1
abnormal skeletal muscle fiber morphology	MP:0003084	0.0132737	1
decreased skeletal muscle fiber size	MP:0009400	0.0132848	1
amine catabolic process	GO:0009310	0.0133268	1
ERRFI1 PPI subnetwork	ENSG00000116285	0.013393	1
striated muscle cell development	GO:0055002	0.0134941	1
MYLK PPI subnetwork	ENSG00000065534	0.0136496	1
GNAO1 PPI subnetwork	ENSG00000087258	0.0137136	1
PRPF40A PPI subnetwork	ENSG00000196504	0.013953	1
positive regulation of myeloid leukocyte differentiation	GO:0002763	0.013955	1
negative regulation of nucleocytoplasmic transport	GO:0046823	0.0139679	1
interferon-gamma production	GO:0032609	0.0141093	1
UBR7 PPI subnetwork	ENSG00000012963	0.0141408	1
FANCI PPI subnetwork	ENSG00000140525	0.0141868	1
protein modification by small protein conjugation or removal	GO:0070647	0.0144375	1
MRVI1 PPI subnetwork	ENSG00000072952	0.0145038	1
PACS2 PPI subnetwork	ENSG00000179364	0.0145179	1
myofibril	GO:0030016	0.0146122	1
NOP14 PPI subnetwork	ENSG00000087269	0.0146186	1
PAN3 PPI subnetwork	ENSG00000152520	0.0146488	1
MYH7 PPI subnetwork	ENSG00000092054	0.0146862	1
VPRBP PPI subnetwork	ENSG00000145041	0.0147736	1
KEGG_PANTOTHENATE_AND_COA_BIOSYNTHESIS	KEGG_PANTOTHENATE_AND_COA_BIOSYNTHESIS	0.0147798	1
abnormal muscle physiology	MP:0002106	0.014838	1
SH2D1A PPI subnetwork	ENSG00000183918	0.0151391	1
THUMPD1 PPI subnetwork	ENSG00000066654	0.0152884	1
regulation of protein transport	GO:0051223	0.0153035	1
GMNN PPI subnetwork	ENSG00000112312	0.0153363	1
arrested T cell differentiation	MP:0001825	0.0153574	1
CSNK2B PPI subnetwork	ENSG00000204435	0.0153809	1
ENSG00000206300 PPI subnetwork	ENSG00000206300	0.0153809	1
CSNK2B PPI subnetwork	ENSG00000206406	0.0153809	1
increased left ventricle weight	MP:0003915	0.0154056	1
B cell differentiation	GO:0030183	0.0154258	1
VPS72 PPI subnetwork	ENSG00000163159	0.0155159	1
KIF5B PPI subnetwork	ENSG00000170759	0.0155171	1
cellular amino acid metabolic process	GO:0006520	0.0156092	1
regulation of establishment of protein localization	GO:0070201	0.0156647	1
CTDNEP1 PPI subnetwork	ENSG00000175826	0.0158443	1
YEATS4 PPI subnetwork	ENSG00000127337	0.0158513	1
RBM33 PPI subnetwork	ENSG00000184863	0.015915	1
abnormal T cell morphology	MP:0008037	0.0159644	1
ANXA1 PPI subnetwork	ENSG00000135046	0.0160052	1
response to amine stimulus	GO:0014075	0.016064	1
I band	GO:0031674	0.0161246	1
SRP72 PPI subnetwork	ENSG00000174780	0.0162413	1
NSA2 PPI subnetwork	ENSG00000164346	0.0162854	1
abnormal joint morphology	MP:0002932	0.0162926	1
REPS1 PPI subnetwork	ENSG00000135597	0.0163265	1
decreased neurotransmitter release	MP:0003990	0.0163294	1
SORBS3 PPI subnetwork	ENSG00000120896	0.0163615	1
organelle inner membrane	GO:0019866	0.0163959	1
retrograde transport, endosome to Golgi	GO:0042147	0.0164094	1
monocarboxylic acid metabolic process	GO:0032787	0.0164251	1
response to reactive oxygen species	GO:0000302	0.0164383	1
TTC27 PPI subnetwork	ENSG00000018699	0.0164459	1
heart hypoplasia	MP:0002740	0.0164545	1
AP1S3 PPI subnetwork	ENSG00000152056	0.0165261	1
PDE4A PPI subnetwork	ENSG00000065989	0.0165381	1
actin filament-based process	GO:0030029	0.0166299	1
RAB11FIP2 PPI subnetwork	ENSG00000107560	0.0167788	1
SNAPIN PPI subnetwork	ENSG00000143553	0.016796	1
DECR1 PPI subnetwork	ENSG00000104325	0.0169324	1
NUCKS1 PPI subnetwork	ENSG00000069275	0.0169542	1
REACTOME_P2Y_RECEPTORS	REACTOME_P2Y_RECEPTORS	0.0169573	1
WDR12 PPI subnetwork	ENSG00000138442	0.0169574	1
histone H4 acetylation	GO:0043967	0.0169893	1
TEAD1 PPI subnetwork	ENSG00000187079	0.0170155	1
KEGG_LONG_TERM_POTENTIATION	KEGG_LONG_TERM_POTENTIATION	0.0170614	1
selenium binding	GO:0008430	0.0170649	1
CSRP3 PPI subnetwork	ENSG00000129170	0.017123	1
RALBP1 PPI subnetwork	ENSG00000017797	0.0171557	1
USP22 PPI subnetwork	ENSG00000124422	0.0171607	1
DDX3X PPI subnetwork	ENSG00000215301	0.0172322	1
abnormal Z lines	MP:0004091	0.017257	1
DUSP21 PPI subnetwork	ENSG00000189037	0.0173141	1
PPP3CA PPI subnetwork	ENSG00000138814	0.0173542	1
MAST3 PPI subnetwork	ENSG00000099308	0.0173543	1
HIPK1 PPI subnetwork	ENSG00000163349	0.0175507	1
ACTA1 PPI subnetwork	ENSG00000143632	0.0176062	1
MMRN1 PPI subnetwork	ENSG00000138722	0.0176217	1
sarcoplasmic reticulum membrane	GO:0033017	0.0176478	1
ITPR1 PPI subnetwork	ENSG00000150995	0.0176778	1
PIM1 PPI subnetwork	ENSG00000137193	0.0176794	1
ACTA2 PPI subnetwork	ENSG00000107796	0.0177453	1
positive regulation of acute inflammatory response	GO:0002675	0.0177621	1
CTCF PPI subnetwork	ENSG00000102974	0.0177737	1
abnormal third ventricle morphology	MP:0000826	0.0179733	1
vacuolar part	GO:0044437	0.0179908	1
C17orf39 PPI subnetwork	ENSG00000141034	0.0180173	1
somatic diversification of immune receptors via germline recombination within a single locus	GO:0002562	0.0180559	1
somatic cell DNA recombination	GO:0016444	0.0180559	1
GOLGA2 PPI subnetwork	ENSG00000167110	0.0182375	1
abnormal positive T cell selection	MP:0004919	0.018238	1
REACTOME_PURINE_SALVAGE	REACTOME_PURINE_SALVAGE	0.0182592	1
REEP3 PPI subnetwork	ENSG00000165476	0.0182604	1
PEMT PPI subnetwork	ENSG00000133027	0.0183034	1
HSP90AA1 PPI subnetwork	ENSG00000080824	0.0184325	1
cellular amino acid catabolic process	GO:0009063	0.0184407	1
GTF2H1 PPI subnetwork	ENSG00000110768	0.0184506	1
abnormal mast cell physiology	MP:0002423	0.0185152	1
PLEKHF2 PPI subnetwork	ENSG00000175895	0.0185233	1
positive regulation of catecholamine secretion	GO:0033605	0.0185283	1
parturition	GO:0007567	0.0185566	1
GCFC1 PPI subnetwork	ENSG00000159086	0.0185607	1
fatty-acyl-CoA binding	GO:0000062	0.0186501	1
PRKCB PPI subnetwork	ENSG00000166501	0.0186912	1
gland development	GO:0048732	0.0187157	1
ROCK1 PPI subnetwork	ENSG00000067900	0.018754	1
Ino80 complex	GO:0031011	0.0189959	1
DNA helicase complex	GO:0033202	0.0189959	1
small lens	MP:0001306	0.0190062	1
ARMC10 PPI subnetwork	ENSG00000170632	0.019013	1
phosphatase regulator activity	GO:0019208	0.019019	1
positive regulation of homeostatic process	GO:0032846	0.0190711	1
WDR45 PPI subnetwork	ENSG00000196998	0.0190977	1
regulation of I-kappaB kinase/NF-kappaB cascade	GO:0043122	0.0191801	1
EPS15L1 PPI subnetwork	ENSG00000127527	0.0193275	1
SORCS2 PPI subnetwork	ENSG00000184985	0.0193334	1
mitochondrial membrane	GO:0031966	0.0194285	1
ATRX PPI subnetwork	ENSG00000085224	0.0194796	1
TEKT2 PPI subnetwork	ENSG00000092850	0.01958	1
NUFIP2 PPI subnetwork	ENSG00000108256	0.0196473	1
ACCN3 PPI subnetwork	ENSG00000213199	0.0196545	1
tube formation	GO:0035148	0.0196551	1
postnatal lethality	MP:0002082	0.0197841	1
KIF5A PPI subnetwork	ENSG00000155980	0.0197891	1
RNF5 PPI subnetwork	ENSG00000183574	0.0198292	1
RNF5 PPI subnetwork	ENSG00000204308	0.0198292	1
ENSG00000206254 PPI subnetwork	ENSG00000206254	0.0198292	1
myoblast differentiation	GO:0045445	0.019864	1
positive regulation of cytokine biosynthetic process	GO:0042108	0.020003	1
positive regulation of cellular carbohydrate metabolic process	GO:0010676	0.0200517	1
positive regulation of carbohydrate metabolic process	GO:0045913	0.0200517	1
symbiosis, encompassing mutualism through parasitism	GO:0044403	0.0200722	1
DCC PPI subnetwork	ENSG00000187323	0.020134	1
PCDH12 PPI subnetwork	ENSG00000113555	0.0201475	1
ZNF408 PPI subnetwork	ENSG00000175213	0.0201964	1
failure of somite differentiation	MP:0001690	0.0205003	1
TBC1D1 PPI subnetwork	ENSG00000065882	0.0205468	1
BCL2L1 PPI subnetwork	ENSG00000171552	0.0205497	1
PIGK PPI subnetwork	ENSG00000142892	0.0206662	1
ENSG00000182953 PPI subnetwork	ENSG00000182953	0.0207355	1
RRP1B PPI subnetwork	ENSG00000160208	0.0208078	1
REACTOME_EARLY_PHASE_OF_HIV_LIFE_CYCLE	REACTOME_EARLY_PHASE_OF_HIV_LIFE_CYCLE	0.0210865	1
activation of pro-apoptotic gene products	GO:0008633	0.0213421	1
ATP12A PPI subnetwork	ENSG00000075673	0.0213497	1
endocytic recycling	GO:0032456	0.0214374	1
C16orf48 PPI subnetwork	ENSG00000124074	0.0214848	1
ALDH3A2 PPI subnetwork	ENSG00000072210	0.0215031	1
LIG3 PPI subnetwork	ENSG00000005156	0.0215235	1
organ induction	GO:0001759	0.0215273	1
cell maturation	GO:0048469	0.0215762	1
LAD1 PPI subnetwork	ENSG00000159166	0.0216025	1
tyrosine phosphorylation of Stat5 protein	GO:0042506	0.0216127	1
PARD6B PPI subnetwork	ENSG00000124171	0.0216649	1
RAD23B PPI subnetwork	ENSG00000119318	0.0217224	1
protein homooligomerization	GO:0051260	0.0217425	1
LIN7C PPI subnetwork	ENSG00000148943	0.0217506	1
REACTOME_TIGHT_JUNCTION_INTERACTIONS	REACTOME_TIGHT_JUNCTION_INTERACTIONS	0.0218853	1
kyphosis	MP:0000160	0.0218915	1
abnormal apoptosis	MP:0001648	0.0219398	1
delayed embryo turning	MP:0004188	0.0219656	1
septin complex	GO:0031105	0.0219746	1
septin cytoskeleton	GO:0032156	0.0219746	1
KHSRP PPI subnetwork	ENSG00000088247	0.0222306	1
FAF1 PPI subnetwork	ENSG00000185104	0.022398	1
ACTR8 PPI subnetwork	ENSG00000113812	0.0224823	1
XRCC4 PPI subnetwork	ENSG00000152422	0.0225172	1
abnormal somatic nervous system physiology	MP:0005423	0.0226105	1
muscle system process	GO:0003012	0.022753	1
myosin filament	GO:0032982	0.0228244	1
RASSF8 PPI subnetwork	ENSG00000123094	0.0229468	1
protein ubiquitination	GO:0016567	0.0230062	1
lipopolysaccharide-mediated signaling pathway	GO:0031663	0.0230397	1
interleukin-4 production	GO:0032633	0.0230845	1
organic acid catabolic process	GO:0016054	0.0231745	1
carboxylic acid catabolic process	GO:0046395	0.0231745	1
PDLIM5 PPI subnetwork	ENSG00000163110	0.0232851	1
SAT1 PPI subnetwork	ENSG00000130066	0.0233876	1
REACTOME_VIF:MEDIATED_DEGRADATION_OF_APOBEC3G	REACTOME_VIF:MEDIATED_DEGRADATION_OF_APOBEC3G	0.02339	1
muscle contraction	GO:0006936	0.0233909	1
one-carbon metabolic process	GO:0006730	0.0234677	1
KEGG_UBIQUITIN_MEDIATED_PROTEOLYSIS	KEGG_UBIQUITIN_MEDIATED_PROTEOLYSIS	0.0235427	1
HIRA PPI subnetwork	ENSG00000100084	0.0235874	1
intercalated disc	GO:0014704	0.0236068	1
BLMH PPI subnetwork	ENSG00000108578	0.0236301	1
urogenital system development	GO:0001655	0.0237187	1
increased histiocytic sarcoma incidence	MP:0009321	0.0238066	1
POLB PPI subnetwork	ENSG00000070501	0.0238296	1
RASGRP3 PPI subnetwork	ENSG00000152689	0.0238665	1
BRD3 PPI subnetwork	ENSG00000169925	0.023898	1
RAP2B PPI subnetwork	ENSG00000181467	0.0239076	1
abnormal response to novel object	MP:0003461	0.0239895	1
peroxisome	GO:0005777	0.0240076	1
microbody	GO:0042579	0.0240076	1
B cell homeostasis	GO:0001782	0.0242287	1
EXOSC8 PPI subnetwork	ENSG00000120699	0.0242301	1
response to prostaglandin E stimulus	GO:0034695	0.0243018	1
PES1 PPI subnetwork	ENSG00000100029	0.0243293	1
RSL24D1 PPI subnetwork	ENSG00000137876	0.0243428	1
POTEH PPI subnetwork	ENSG00000198062	0.0244021	1
REACTOME_REDUCTION_OF_CYTOSOLIC_CA_LEVELS	REACTOME_REDUCTION_OF_CYTOSOLIC_CA_LEVELS	0.0244101	1
XYLB PPI subnetwork	ENSG00000093217	0.0244297	1
NAT10 PPI subnetwork	ENSG00000135372	0.0244654	1
LIN7A PPI subnetwork	ENSG00000111052	0.0245712	1
aldo-keto reductase (NADP) activity	GO:0004033	0.0246036	1
REACTOME_REGULATION_OF_ACTIVATED_PAK:2P34_BY_PROTEASOME_MEDIATED_DEGRADATION	REACTOME_REGULATION_OF_ACTIVATED_PAK:2P34_BY_PROTEASOME_MEDIATED_DEGRADATION	0.0246119	1
AMFR PPI subnetwork	ENSG00000159461	0.0246389	1
TXNDC9 PPI subnetwork	ENSG00000115514	0.0246446	1
DDX54 PPI subnetwork	ENSG00000123064	0.0246753	1
regulation of acute inflammatory response	GO:0002673	0.0246883	1
CNN1 PPI subnetwork	ENSG00000130176	0.02483	1
positive regulation of kidney development	GO:0090184	0.0248472	1
PDZD11 PPI subnetwork	ENSG00000120509	0.024858	1
REACTOME_CDK:MEDIATED_PHOSPHORYLATION_AND_REMOVAL_OF_CDC6	REACTOME_CDK:MEDIATED_PHOSPHORYLATION_AND_REMOVAL_OF_CDC6	0.0248644	1
MYOZ2 PPI subnetwork	ENSG00000172399	0.0248697	1
regulation of system process	GO:0044057	0.0250641	1
C1orf106 PPI subnetwork	ENSG00000163362	0.0250661	1
CIRH1A PPI subnetwork	ENSG00000141076	0.025232	1
TLR2 PPI subnetwork	ENSG00000137462	0.0252629	1
increased NK cell number	MP:0008044	0.0253584	1
CGN PPI subnetwork	ENSG00000143375	0.0253608	1
increased cardiac muscle contractility	MP:0005599	0.0253746	1
actinin binding	GO:0042805	0.0254243	1
sarcoplasm	GO:0016528	0.0254689	1
mitochondrial envelope	GO:0005740	0.0254735	1
CAMK2G PPI subnetwork	ENSG00000148660	0.0254984	1
abnormal lens morphology	MP:0001303	0.025526	1
HDAC8 PPI subnetwork	ENSG00000147099	0.0255506	1
prostate gland epithelium morphogenesis	GO:0060740	0.0255641	1
ARHGAP32 PPI subnetwork	ENSG00000134909	0.0256178	1
FAM46C PPI subnetwork	ENSG00000183508	0.0256516	1
iron-sulfur cluster assembly	GO:0016226	0.0257302	1
metallo-sulfur cluster assembly	GO:0031163	0.0257302	1
RNA polyadenylation	GO:0043631	0.0257758	1
FECH PPI subnetwork	ENSG00000066926	0.0258139	1
endosome organization	GO:0007032	0.0259595	1
fusion of atlas and odontoid process	MP:0010701	0.0261076	1
abnormal circulating insulin level	MP:0001560	0.0262672	1
TRIM63 PPI subnetwork	ENSG00000158022	0.0263065	1
SUPT16H PPI subnetwork	ENSG00000092201	0.0263595	1
KAT2A PPI subnetwork	ENSG00000108773	0.0263605	1
regulation of survival gene product expression	GO:0045884	0.0265451	1
morphogenesis of a branching epithelium	GO:0061138	0.026561	1
regulation of release of cytochrome c from mitochondria	GO:0090199	0.0266049	1
response to ATP	GO:0033198	0.0266685	1
SDAD1 PPI subnetwork	ENSG00000198301	0.0268054	1
late endosome	GO:0005770	0.0268277	1
PFN4 PPI subnetwork	ENSG00000176732	0.0269056	1
mitochondrial matrix	GO:0005759	0.0269793	1
APPBP2 PPI subnetwork	ENSG00000062725	0.0271508	1
positive regulation of multicellular organismal process	GO:0051240	0.027235	1
cellular response to radiation	GO:0071478	0.0272907	1
NEUROD1 PPI subnetwork	ENSG00000162992	0.0273696	1
REACTOME_MUSCLE_CONTRACTION	REACTOME_MUSCLE_CONTRACTION	0.0274154	1
receptor complex	GO:0043235	0.0274292	1
increased gastrointestinal tumor incidence	MP:0010279	0.0275041	1
MRPS25 PPI subnetwork	ENSG00000131368	0.0275094	1
REACTOME_DESTABILIZATION_OF_MRNA_BY_AUF1_HNRNP_D0	REACTOME_DESTABILIZATION_OF_MRNA_BY_AUF1_HNRNP_D0	0.0275234	1
negative regulation of immune effector process	GO:0002698	0.0275595	1
NOL6 PPI subnetwork	ENSG00000165271	0.0275981	1
abnormal intercalated disc morphology	MP:0006267	0.0277082	1
SMEK1 PPI subnetwork	ENSG00000100796	0.027841	1
SH3GL2 PPI subnetwork	ENSG00000107295	0.0278551	1
TRIM32 PPI subnetwork	ENSG00000119401	0.0279303	1
abnormal stratification in cerebral cortex	MP:0000790	0.0279323	1
ATP5G2 PPI subnetwork	ENSG00000135390	0.0280031	1
perinatal lethality	MP:0002081	0.0280495	1
SH3BP2 PPI subnetwork	ENSG00000087266	0.0280648	1
MTMR9 PPI subnetwork	ENSG00000104643	0.0282335	1
abnormal ear development	MP:0003938	0.0282445	1
SGPP2 PPI subnetwork	ENSG00000163082	0.0282683	1
GTPBP4 PPI subnetwork	ENSG00000107937	0.0282935	1
aggresome	GO:0016235	0.0284094	1
RHPN2 PPI subnetwork	ENSG00000131941	0.028462	1
decreased skeletal muscle mass	MP:0004819	0.0284871	1
abnormal aerobic energy metabolism	MP:0002954	0.0285055	1
decreased tongue size	MP:0009907	0.0285498	1
cellular response to corticosteroid stimulus	GO:0071384	0.0285669	1
cellular response to glucocorticoid stimulus	GO:0071385	0.0285669	1
modification by symbiont of host morphology or physiology	GO:0044003	0.0287654	1
abnormal sarcomere morphology	MP:0004090	0.0287774	1
sodium channel activity	GO:0005272	0.0287928	1
blood coagulation, fibrin clot formation	GO:0072378	0.0288407	1
IKZF3 PPI subnetwork	ENSG00000161405	0.0288748	1
KLC4 PPI subnetwork	ENSG00000137171	0.0288894	1
regulation of gene silencing	GO:0060968	0.0290187	1
NEB PPI subnetwork	ENSG00000183091	0.0290239	1
small lymph nodes	MP:0002217	0.0290456	1
GRIN2D PPI subnetwork	ENSG00000105464	0.029064	1
NOP56 PPI subnetwork	ENSG00000101361	0.0291271	1
positive regulation of T-helper 1 type immune response	GO:0002827	0.029232	1
increased circulating triiodothyronine level	MP:0005480	0.0292852	1
RAD21 PPI subnetwork	ENSG00000164754	0.0293174	1
G1 phase of mitotic cell cycle	GO:0000080	0.0295055	1
rRNA transcription	GO:0009303	0.0295129	1
embryonic epithelial tube formation	GO:0001838	0.0295335	1
SMARCA2 PPI subnetwork	ENSG00000080503	0.0295648	1
FYB PPI subnetwork	ENSG00000082074	0.0295864	1
CREBBP PPI subnetwork	ENSG00000005339	0.0297307	1
ENSG00000166530 PPI subnetwork	ENSG00000166530	0.0298113	1
RSL1D1 PPI subnetwork	ENSG00000171490	0.0298204	1
regulation of anatomical structure size	GO:0090066	0.0298912	1
peptidyl-lysine acetylation	GO:0018394	0.0299291	1
SRSF10 PPI subnetwork	ENSG00000188529	0.0300193	1
NUMBL PPI subnetwork	ENSG00000105245	0.0300496	1
REACTOME_POST_NMDA_RECEPTOR_ACTIVATION_EVENTS	REACTOME_POST_NMDA_RECEPTOR_ACTIVATION_EVENTS	0.0301961	1
absent T cells	MP:0008070	0.0302326	1
SPG20 PPI subnetwork	ENSG00000133104	0.0302911	1
TUBB8 PPI subnetwork	ENSG00000173876	0.0303048	1
SMARCD3 PPI subnetwork	ENSG00000082014	0.0303062	1
proteasome accessory complex	GO:0022624	0.0304183	1
MRPS22 PPI subnetwork	ENSG00000175110	0.0304656	1
AGR2 PPI subnetwork	ENSG00000106541	0.0304776	1
regulation of metal ion transport	GO:0010959	0.030514	1
absent cochlear hair cells	MP:0004405	0.0305509	1
muscle tissue development	GO:0060537	0.0305799	1
actin filament bundle	GO:0032432	0.0306777	1
seminiferous tubule degeneration	MP:0001154	0.0307191	1
HIST1H2BK PPI subnetwork	ENSG00000197903	0.0307305	1
CD2AP PPI subnetwork	ENSG00000198087	0.0307748	1
muscle degeneration	MP:0000749	0.0307923	1
SAV1 PPI subnetwork	ENSG00000151748	0.0308682	1
regulation of wound healing	GO:0061041	0.0308868	1
detection of chemical stimulus	GO:0009593	0.0309581	1
increased mature B cell number	MP:0008210	0.0309972	1
pentose-phosphate shunt	GO:0006098	0.0310166	1
regulation of anti-apoptosis	GO:0045767	0.0310383	1
abnormal embryonic tissue morphology	MP:0002085	0.0310447	1
GRM5 PPI subnetwork	ENSG00000168959	0.0310864	1
EIF1AY PPI subnetwork	ENSG00000198692	0.031157	1
leading edge membrane	GO:0031256	0.0311881	1
regulation of cofactor metabolic process	GO:0051193	0.0312431	1
regulation of coenzyme metabolic process	GO:0051196	0.0312431	1
PARD3 PPI subnetwork	ENSG00000148498	0.0313707	1
abnormal carotid artery morphology	MP:0004181	0.0313841	1
SRP9 PPI subnetwork	ENSG00000143742	0.0314065	1
ENSG00000180581 PPI subnetwork	ENSG00000180581	0.0314065	1
ATP6V1H PPI subnetwork	ENSG00000047249	0.0314304	1
RBM22 PPI subnetwork	ENSG00000086589	0.0314458	1
regulation of nucleocytoplasmic transport	GO:0046822	0.0315835	1
IDH1 PPI subnetwork	ENSG00000138413	0.0317266	1
COTL1 PPI subnetwork	ENSG00000103187	0.0317957	1
MYLK2 PPI subnetwork	ENSG00000101306	0.0318203	1
regulation of protein localization	GO:0032880	0.0318877	1
negative regulation of monooxygenase activity	GO:0032769	0.031955	1
negative regulation of intracellular protein transport	GO:0090317	0.0321033	1
regulation of focal adhesion assembly	GO:0051893	0.0321328	1
regulation of cell-substrate junction assembly	GO:0090109	0.0321328	1
ligand-dependent nuclear receptor transcription coactivator activity	GO:0030374	0.0321592	1
ceramide biosynthetic process	GO:0046513	0.0321932	1
ENSG00000112478 PPI subnetwork	ENSG00000112478	0.0322023	1
ENSG00000206214 PPI subnetwork	ENSG00000206214	0.0322023	1
VPS52 PPI subnetwork	ENSG00000206286	0.0322023	1
gliosis	MP:0002183	0.0322585	1
coenzyme metabolic process	GO:0006732	0.0323053	1
TMEM241 PPI subnetwork	ENSG00000134490	0.0324209	1
REACTOME_GLYCOSPHINGOLIPID_METABOLISM	REACTOME_GLYCOSPHINGOLIPID_METABOLISM	0.0324368	1
CRYAB PPI subnetwork	ENSG00000109846	0.0324555	1
muscle weakness	MP:0000747	0.0324675	1
microglial cell activation	GO:0001774	0.0325067	1
WFS1 PPI subnetwork	ENSG00000109501	0.032528	1
NVL PPI subnetwork	ENSG00000143748	0.0326465	1
abnormal cerebellar foliation	MP:0000857	0.0327153	1
DDX24 PPI subnetwork	ENSG00000089737	0.0328845	1
positive regulation of muscle contraction	GO:0045933	0.0329644	1
aerobic respiration	GO:0009060	0.0329924	1
SHROOM3 PPI subnetwork	ENSG00000138771	0.032999	1
RRP12 PPI subnetwork	ENSG00000052749	0.0330214	1
multicellular organismal movement	GO:0050879	0.0330407	1
musculoskeletal movement	GO:0050881	0.0330407	1
motor axon guidance	GO:0008045	0.0330923	1
GTF2E2 PPI subnetwork	ENSG00000197265	0.0332418	1
lens morphogenesis in camera-type eye	GO:0002089	0.0332855	1
TRIP12 PPI subnetwork	ENSG00000153827	0.0333009	1
LSR PPI subnetwork	ENSG00000105699	0.0334205	1
GSG2 PPI subnetwork	ENSG00000177602	0.0334668	1
multicellular organismal homeostasis	GO:0048871	0.0335476	1
regulation of stress-activated MAPK cascade	GO:0032872	0.033688	1
ovulation from ovarian follicle	GO:0001542	0.0338309	1
positive regulation of cell-matrix adhesion	GO:0001954	0.0338727	1
OTUD4 PPI subnetwork	ENSG00000164164	0.0338779	1
ITFG3 PPI subnetwork	ENSG00000167930	0.0339184	1
tissue remodeling	GO:0048771	0.0339695	1
cysteine-type endopeptidase activity	GO:0004197	0.0340816	1
BBC3 PPI subnetwork	ENSG00000105327	0.0341557	1
HDAC4 PPI subnetwork	ENSG00000068024	0.0342672	1
PBRM1 PPI subnetwork	ENSG00000163939	0.0343105	1
actomyosin structure organization	GO:0031032	0.0343345	1
response to vitamin A	GO:0033189	0.0343493	1
RBL1 PPI subnetwork	ENSG00000080839	0.0343685	1
protein-DNA complex	GO:0032993	0.0344545	1
positive regulation of bone mineralization	GO:0030501	0.0344808	1
I-kappaB kinase/NF-kappaB cascade	GO:0007249	0.0346548	1
NGDN PPI subnetwork	ENSG00000129460	0.0347221	1
regulation of generation of precursor metabolites and energy	GO:0043467	0.0347265	1
abnormal olfactory epithelium morphology	MP:0008789	0.0347842	1
ARAF PPI subnetwork	ENSG00000078061	0.035032	1
membrane lipid metabolic process	GO:0006643	0.0351746	1
SH3BP5L PPI subnetwork	ENSG00000175137	0.0353682	1
CSPG4 PPI subnetwork	ENSG00000173546	0.0355061	1
DHX37 PPI subnetwork	ENSG00000150990	0.0355063	1
positive regulation of lipid metabolic process	GO:0045834	0.0355881	1
HIVEP2 PPI subnetwork	ENSG00000010818	0.0355961	1
TYROBP PPI subnetwork	ENSG00000011600	0.0357262	1
heart formation	GO:0060914	0.0358093	1
CKM PPI subnetwork	ENSG00000104879	0.0358507	1
CYB5R1 PPI subnetwork	ENSG00000159348	0.035886	1
HEATR1 PPI subnetwork	ENSG00000119285	0.03594	1
enteric nervous system development	GO:0048484	0.0359525	1
SHROOM2 PPI subnetwork	ENSG00000146950	0.03598	1
MRPL44 PPI subnetwork	ENSG00000135900	0.0359952	1
CUL2 PPI subnetwork	ENSG00000108094	0.0360073	1
PFDN1 PPI subnetwork	ENSG00000113068	0.0361401	1
VAMP8 PPI subnetwork	ENSG00000118640	0.0361465	1
WDR43 PPI subnetwork	ENSG00000163811	0.0361746	1
NOP2 PPI subnetwork	ENSG00000111641	0.0362931	1
fibroblast migration	GO:0010761	0.0362985	1
abnormal middle ear morphology	MP:0000049	0.0363487	1
GNL2 PPI subnetwork	ENSG00000134697	0.0363912	1
SLC25A12 PPI subnetwork	ENSG00000115840	0.0364079	1
UTP20 PPI subnetwork	ENSG00000120800	0.0364375	1
sarcomere organization	GO:0045214	0.036471	1
SLC34A1 PPI subnetwork	ENSG00000131183	0.036615	1
ENDOG PPI subnetwork	ENSG00000167136	0.0368002	1
SPRY1 PPI subnetwork	ENSG00000164056	0.0368503	1
positive regulation of protein kinase activity	GO:0045860	0.0368734	1
EGLN3 PPI subnetwork	ENSG00000129521	0.0370152	1
RGS4 PPI subnetwork	ENSG00000117152	0.0370412	1
FRK PPI subnetwork	ENSG00000111816	0.0370491	1
NLE1 PPI subnetwork	ENSG00000073536	0.0371291	1
TNFRSF10B PPI subnetwork	ENSG00000120889	0.0371402	1
partial embryonic lethality before turning of embryo	MP:0011107	0.0371608	1
TBCE PPI subnetwork	ENSG00000116957	0.0374432	1
neurotransmitter transport	GO:0006836	0.037467	1
IMP3 PPI subnetwork	ENSG00000177971	0.0376579	1
VAMP3 PPI subnetwork	ENSG00000049245	0.037776	1
defective cytotoxic T cell cytolysis	MP:0005079	0.0377857	1
RNF4 PPI subnetwork	ENSG00000063978	0.0379606	1
abnormal muscle fiber morphology	MP:0004087	0.0380736	1
WDR36 PPI subnetwork	ENSG00000134987	0.0381839	1
HMX3 PPI subnetwork	ENSG00000188620	0.0381912	1
ribonucleoprotein complex subunit organization	GO:0071826	0.0382525	1
REACTOME_REGULATION_OF_APCC_ACTIVATORS_BETWEEN_G1S_AND_EARLY_ANAPHASE	REACTOME_REGULATION_OF_APCC_ACTIVATORS_BETWEEN_G1S_AND_EARLY_ANAPHASE	0.038301	1
abnormal CD8-positive T cell differentiation	MP:0008080	0.0383315	1
macrophage derived foam cell differentiation	GO:0010742	0.0384144	1
foam cell differentiation	GO:0090077	0.0384144	1
regulation of hair cycle	GO:0042634	0.0385045	1
RASSF1 PPI subnetwork	ENSG00000068028	0.0386473	1
HLA-C PPI subnetwork	ENSG00000206452	0.0387016	1
RBM7 PPI subnetwork	ENSG00000076053	0.0387735	1
positive regulation of microtubule polymerization	GO:0031116	0.0388839	1
SNTA1 PPI subnetwork	ENSG00000101400	0.0389069	1
PSME3 PPI subnetwork	ENSG00000131467	0.0389105	1
ANO10 PPI subnetwork	ENSG00000160746	0.0391131	1
T cell differentiation in thymus	GO:0033077	0.0392621	1
scoliosis	MP:0000161	0.0393147	1
CACNA1A PPI subnetwork	ENSG00000141837	0.0393735	1
SRPR PPI subnetwork	ENSG00000182934	0.0394095	1
PRKCE PPI subnetwork	ENSG00000171132	0.0394129	1
maintenance of protein location in cell	GO:0032507	0.0395058	1
CCDC85B PPI subnetwork	ENSG00000175602	0.0395124	1
H2AFZ PPI subnetwork	ENSG00000164032	0.0395839	1
response to oxidative stress	GO:0006979	0.0397231	1
lipid modification	GO:0030258	0.0397237	1
ENSG00000115953 PPI subnetwork	ENSG00000115953	0.0397885	1
negative regulation of defense response	GO:0031348	0.0398067	1
cranial suture morphogenesis	GO:0060363	0.040069	1
craniofacial suture morphogenesis	GO:0097094	0.040069	1
REACTOME_INWARDLY_RECTIFYING_K_CHANNELS	REACTOME_INWARDLY_RECTIFYING_K_CHANNELS	0.0400799	1
macrophage activation	GO:0042116	0.0401199	1
nucleolus	GO:0005730	0.0401857	1
WWP1 PPI subnetwork	ENSG00000123124	0.0403301	1
AKAP1 PPI subnetwork	ENSG00000121057	0.0404381	1
abnormal T cell differentiation	MP:0002145	0.0406331	1
behavior	GO:0007610	0.0407114	1
PDCD11 PPI subnetwork	ENSG00000148843	0.0407687	1
STX4 PPI subnetwork	ENSG00000103496	0.0407771	1
small spleen	MP:0000692	0.0408783	1
positive regulation of neuron projection development	GO:0010976	0.0409206	1
absent kidney	MP:0000520	0.0409328	1
GLTSCR2 PPI subnetwork	ENSG00000105373	0.0410879	1
positive regulation of receptor-mediated endocytosis	GO:0048260	0.0411054	1
NAA16 PPI subnetwork	ENSG00000172766	0.0411167	1
fragile skeleton	MP:0000061	0.0412095	1
REACTOME_STRIATED_MUSCLE_CONTRACTION	REACTOME_STRIATED_MUSCLE_CONTRACTION	0.0412362	1
PDK1 PPI subnetwork	ENSG00000152256	0.0412723	1
SLC35E1 PPI subnetwork	ENSG00000127526	0.041392	1
CCND2 PPI subnetwork	ENSG00000118971	0.0414342	1
GRPEL1 PPI subnetwork	ENSG00000109519	0.0414982	1
ENSG00000206210 PPI subnetwork	ENSG00000206210	0.0415206	1
RGL2 PPI subnetwork	ENSG00000206282	0.0415206	1
megacolon	MP:0002731	0.0415566	1
negative regulation of cysteine-type endopeptidase activity involved in apoptotic process	GO:0043154	0.0418603	1
PSME2 PPI subnetwork	ENSG00000100911	0.0418709	1
DMD PPI subnetwork	ENSG00000198947	0.0418837	1
enlarged thymus	MP:0000709	0.0419508	1
ABL2 PPI subnetwork	ENSG00000143322	0.0420193	1
myosin complex	GO:0016459	0.0420599	1
activated T cell proliferation	GO:0050798	0.0421303	1
PNO1 PPI subnetwork	ENSG00000115946	0.0422585	1
positive regulation of cytokine production	GO:0001819	0.0422921	1
PLSCR1 PPI subnetwork	ENSG00000188313	0.0423437	1
calcium ion homeostasis	GO:0055074	0.0423948	1
FGF9 PPI subnetwork	ENSG00000102678	0.0424017	1
MTDH PPI subnetwork	ENSG00000147649	0.0424166	1
REACTOME_G_ALPHA_1213_SIGNALLING_EVENTS	REACTOME_G_ALPHA_1213_SIGNALLING_EVENTS	0.0424424	1
ZNF121 PPI subnetwork	ENSG00000197961	0.0424436	1
SEC22A PPI subnetwork	ENSG00000121542	0.0424735	1
RPF2 PPI subnetwork	ENSG00000197498	0.042499	1
USHBP1 PPI subnetwork	ENSG00000130307	0.0425495	1
PLAG1 PPI subnetwork	ENSG00000181690	0.042581	1
STX12 PPI subnetwork	ENSG00000117758	0.0426703	1
NONO PPI subnetwork	ENSG00000147140	0.0426848	1
B2M PPI subnetwork	ENSG00000166710	0.0427159	1
response to heat	GO:0009408	0.0427167	1
amyloid precursor protein catabolic process	GO:0042987	0.0427488	1
beta-amyloid binding	GO:0001540	0.0428948	1
amyloid precursor protein metabolic process	GO:0042982	0.0428965	1
negative regulation of osteoclast differentiation	GO:0045671	0.0428989	1
MYOG PPI subnetwork	ENSG00000122180	0.0429237	1
MYL2 PPI subnetwork	ENSG00000111245	0.0429348	1
thiolester hydrolase activity	GO:0016790	0.042997	1
REACTOME_SEMA4D_INDUCED_CELL_MIGRATION_AND_GROWTH:CONE_COLLAPSE	REACTOME_SEMA4D_INDUCED_CELL_MIGRATION_AND_GROWTH:CONE_COLLAPSE	0.0430277	1
NR4A1 PPI subnetwork	ENSG00000123358	0.0430281	1
endocardial cushion morphogenesis	GO:0003203	0.0430292	1
CREM PPI subnetwork	ENSG00000095794	0.0430868	1
COL7A1 PPI subnetwork	ENSG00000114270	0.0431013	1
PI4KB PPI subnetwork	ENSG00000143393	0.0431212	1
MINPP1 PPI subnetwork	ENSG00000107789	0.0431829	1
STAG1 PPI subnetwork	ENSG00000118007	0.0432814	1
HIST3H2BB PPI subnetwork	ENSG00000196890	0.043394	1
abnormal cell differentiation	MP:0005076	0.0434154	1
vagina atresia	MP:0001144	0.0434968	1
response to temperature stimulus	GO:0009266	0.0435018	1
ocular hypertelorism	MP:0001300	0.0436315	1
IRF2BP1 PPI subnetwork	ENSG00000170604	0.0436616	1
WBSCR22 PPI subnetwork	ENSG00000071462	0.0438	1
LARP1B PPI subnetwork	ENSG00000138709	0.0438353	1
PKD1 PPI subnetwork	ENSG00000008710	0.0439705	1
VPS4A PPI subnetwork	ENSG00000132612	0.0440152	1
inclusion body	GO:0016234	0.0440881	1
CIR1 PPI subnetwork	ENSG00000138433	0.044092	1
transmission ratio distortion	MP:0004179	0.0441858	1
HIST1H2BH PPI subnetwork	ENSG00000197459	0.0442585	1
embryonic camera-type eye morphogenesis	GO:0048596	0.0442704	1
regulation of release of sequestered calcium ion into cytosol	GO:0051279	0.0443512	1
REACTOME_ACTIVATION_OF_APCC_AND_APCCCDC20_MEDIATED_DEGRADATION_OF_MITOTIC_PROTEINS	REACTOME_ACTIVATION_OF_APCC_AND_APCCCDC20_MEDIATED_DEGRADATION_OF_MITOTIC_PROTEINS	0.0444437	1
REACTOME_PLCG1_EVENTS_IN_ERBB2_SIGNALING	REACTOME_PLCG1_EVENTS_IN_ERBB2_SIGNALING	0.0445356	1
striated muscle cell differentiation	GO:0051146	0.0445844	1
NPEPL1 PPI subnetwork	ENSG00000215440	0.0448123	1
TPD52 PPI subnetwork	ENSG00000076554	0.0448445	1
development of primary sexual characteristics	GO:0045137	0.0448762	1
TRIP11 PPI subnetwork	ENSG00000100815	0.0449784	1
membrane protein ectodomain proteolysis	GO:0006509	0.0450832	1
EXOC5 PPI subnetwork	ENSG00000070367	0.0452631	1
POU3F2 PPI subnetwork	ENSG00000184486	0.0452857	1
regulation of translational initiation	GO:0006446	0.0453845	1
STC2 PPI subnetwork	ENSG00000113739	0.045558	1
ZNF593 PPI subnetwork	ENSG00000142684	0.0456367	1
osteoblast proliferation	GO:0033687	0.0458044	1
dystrophic muscle	MP:0000752	0.0458088	1
MRTO4 PPI subnetwork	ENSG00000053372	0.0458689	1
EP400 PPI subnetwork	ENSG00000183495	0.0458961	1
positive regulation of activated T cell proliferation	GO:0042104	0.0459007	1
ATRIP PPI subnetwork	ENSG00000164053	0.0459336	1
regulation of systemic arterial blood pressure	GO:0003073	0.0459483	1
SMEK2 PPI subnetwork	ENSG00000138041	0.0459525	1
disorganized retinal layers	MP:0001328	0.0460004	1
KEGG_GLYCOSYLPHOSPHATIDYLINOSITOL_GPI_ANCHOR_BIOSYNTHESIS	KEGG_GLYCOSYLPHOSPHATIDYLINOSITOL_GPI_ANCHOR_BIOSYNTHESIS	0.0460159	1
SFN PPI subnetwork	ENSG00000175793	0.0460446	1
CD28 PPI subnetwork	ENSG00000178562	0.0461378	1
mammary gland epithelium development	GO:0061180	0.0461696	1
SHCBP1 PPI subnetwork	ENSG00000171241	0.046227	1
ZMYND8 PPI subnetwork	ENSG00000101040	0.0462446	1
REACTOME_PYRUVATE_METABOLISM	REACTOME_PYRUVATE_METABOLISM	0.0463077	1
PEX3 PPI subnetwork	ENSG00000034693	0.0463381	1
regulation of synaptic transmission	GO:0050804	0.0463536	1
REACTOME_UBIQUITIN:DEPENDENT_DEGRADATION_OF_CYCLIN_D	REACTOME_UBIQUITIN:DEPENDENT_DEGRADATION_OF_CYCLIN_D	0.0463719	1
REACTOME_UBIQUITIN:DEPENDENT_DEGRADATION_OF_CYCLIN_D1	REACTOME_UBIQUITIN:DEPENDENT_DEGRADATION_OF_CYCLIN_D1	0.0463719	1
histone H3-K9 methylation	GO:0051567	0.0465249	1
placenta development	GO:0001890	0.0465767	1
ARHGEF17 PPI subnetwork	ENSG00000110237	0.0467607	1
CEPT1 PPI subnetwork	ENSG00000134255	0.0468606	1
KCNJ2 PPI subnetwork	ENSG00000123700	0.0469261	1
DLGAP4 PPI subnetwork	ENSG00000080845	0.0469937	1
porphyrin-containing compound metabolic process	GO:0006778	0.0470089	1
tetrapyrrole metabolic process	GO:0033013	0.0470089	1
response to lipid	GO:0033993	0.047051	1
NIP7 PPI subnetwork	ENSG00000132603	0.0471175	1
abnormal spinal cord white matter morphology	MP:0008027	0.0472316	1
RCL1 PPI subnetwork	ENSG00000120158	0.047236	1
TBXA2R PPI subnetwork	ENSG00000006638	0.047277	1
H2AFX PPI subnetwork	ENSG00000188486	0.0474094	1
proteasome complex	GO:0000502	0.0475962	1
NNT PPI subnetwork	ENSG00000112992	0.0477044	1
ELP4 PPI subnetwork	ENSG00000109911	0.0477465	1
RYR3 PPI subnetwork	ENSG00000198838	0.0477539	1
muscle fiber development	GO:0048747	0.047851	1
oligodactyly	MP:0000565	0.0478601	1
TAF4B PPI subnetwork	ENSG00000141384	0.0478705	1
cell migration involved in gastrulation	GO:0042074	0.0478737	1
ZNF259 PPI subnetwork	ENSG00000109917	0.0479392	1
PEPD PPI subnetwork	ENSG00000124299	0.0479457	1
ketoaciduria	MP:0002893	0.0480062	1
response to fluid shear stress	GO:0034405	0.0480503	1
EBNA1BP2 PPI subnetwork	ENSG00000117395	0.0480829	1
abnormal cardiovascular development	MP:0002925	0.0481141	1
negative regulation of protein secretion	GO:0050709	0.0481211	1
decreased skeletal muscle fiber diameter	MP:0009402	0.0481503	1
cellular zinc ion homeostasis	GO:0006882	0.0481798	1
zinc ion homeostasis	GO:0055069	0.0481798	1
failure to form egg cylinders	MP:0001694	0.048205	1
NCOA3 PPI subnetwork	ENSG00000124151	0.0482432	1
cell-cell signaling involved in cell fate commitment	GO:0045168	0.0484093	1
methylation	GO:0032259	0.0484262	1
skeletal muscle contraction	GO:0003009	0.0484735	1
TNNT2 PPI subnetwork	ENSG00000118194	0.0484877	1
REACTOME_APCC:MEDIATED_DEGRADATION_OF_CELL_CYCLE_PROTEINS	REACTOME_APCC:MEDIATED_DEGRADATION_OF_CELL_CYCLE_PROTEINS	0.0485235	1
REACTOME_REGULATION_OF_MITOTIC_CELL_CYCLE	REACTOME_REGULATION_OF_MITOTIC_CELL_CYCLE	0.0485235	1
VARS PPI subnetwork	ENSG00000096171	0.0485889	1
VARS PPI subnetwork	ENSG00000204394	0.0485889	1
glycosylceramide metabolic process	GO:0006677	0.0486092	1
ear inflammation	MP:0001849	0.0486616	1
hepatocellular carcinoma	MP:0003331	0.0487897	1
abnormal reproductive system physiology	MP:0001919	0.0488119	1
PTOV1 PPI subnetwork	ENSG00000104960	0.0488145	1
zinc ion transmembrane transporter activity	GO:0005385	0.0488417	1
BDNF PPI subnetwork	ENSG00000176697	0.0488969	1
RPF1 PPI subnetwork	ENSG00000117133	0.0489067	1
CAMK1D PPI subnetwork	ENSG00000183049	0.0489693	1
iron-sulfur cluster binding	GO:0051536	0.0490431	1
metal cluster binding	GO:0051540	0.0490431	1
BYSL PPI subnetwork	ENSG00000112578	0.0491385	1
internal peptidyl-lysine acetylation	GO:0018393	0.0493579	1
positive regulation of osteoblast differentiation	GO:0045669	0.0494597	1
REACTOME_ADP_SIGNALLING_THROUGH_P2Y_PURINOCEPTOR_12	REACTOME_ADP_SIGNALLING_THROUGH_P2Y_PURINOCEPTOR_12	0.0494842	1
REACTOME_BASE_EXCISION_REPAIR	REACTOME_BASE_EXCISION_REPAIR	0.0494921	1
REACTOME_RESOLUTION_OF_ABASIC_SITES_AP_SITES	REACTOME_RESOLUTION_OF_ABASIC_SITES_AP_SITES	0.0494921	1
ENSG00000204218 PPI subnetwork	ENSG00000204218	0.0495271	1
FAM98A PPI subnetwork	ENSG00000119812	0.0495528	1
muscle cell development	GO:0055001	0.0495599	1
increased lung adenoma incidence	MP:0002048	0.0496025	1
abnormal thyroid gland morphology	MP:0000681	0.0496179	1
primary neural tube formation	GO:0014020	0.0498172	1
CAPN3 PPI subnetwork	ENSG00000092529	0.0498223	1
GNB2L1 PPI subnetwork	ENSG00000204628	0.0498801	1
ITK PPI subnetwork	ENSG00000113263	0.0499228	1
