# Supplementary material for: Genome-wide association study reveals BET1L associated with survival time in the 137,693 Japanese individuals
Source: Commun Biol. 2023 Feb 3;6:143. doi: 10.1038/s42003-023-04491-0 (PMC9898503; doi:10.1038/s42003-023-04491-0)
Supplement: Supplementary file 6 — Supplementary Data 4 [file 42003_2023_4491_MOESM6_ESM.xlsx]

## Sheet: Sheet1
Supplementary Data 4 | Gene level association of BCAR1 PPI subnetwork
Gene_symbol	Chromosome:start-end	Strand	No of SNPs	P-value
CLIC4	chr1:25071759-25170815	+	276	0.903
MAST2	chr1:46269284-46501796	+	412	0.329
FNBP1L	chr1:93913687-94020218	+	158	0.957
BCAR3	chr1:94027342-94312706	-	755	0.00329
SVIL	chr10:29746276-30025864	-	1024	0.000496
ARHGAP12	chr10:32094325-32217804	-	253	0.75
CCDC6	chr10:61548505-61666414	-	528	0.000284
DLG5	chr10:79550548-79686348	-	544	0.0143
TSPAN14	chr10:82214037-82282391	+	211	0.05
DNMBP	chr10:101635333-101769676	-	311	0.228
LZTS2	chr10:102756863-102767593	+	100	0.0864
TACC2	chr10:123748688-124014057	+	1003	0.388
YAP1	chr11:101981191-102104154	+	283	0.319
MPZL3	chr11:118100335-118123011	-	347	0.0349
ST14	chr11:130029681-130080257	+	245	0.00107
FGD6	chr12:95470524-95611240	-	412	0.527
EVL	chr14:100438150-100610573	+	338	0.111
CDC42BPB	chr14:103398715-103523742	-	197	0.0559
SBK1	chr16:28303839-28335170	+	101	0.939
ABR	chr17:906757-1090616	-	547	0.5
RAP1GAP2	chr17:2699731-2941035	+	755	0.282
LLGL2	chr17:73521782-73571290	+	314	0.00516
LINC00338	chr17:75082797-75095278	+	211	0.748
SEC14L1	chr17:75084724-75213181	+	505	0.896
SEPT9	chr17:75277491-75496678	+	709	0.783
RAB31	chr18:9708227-9862553	+	675	0.392
ARHGEF18	chr19:7447719-7537371	+	555	0.884
CAMSAP3	chr19:7660787-7683196	+	263	0.649
DNM2	chr19:10823793-10944160	+	251	0.551
MYO9B	chr19:17186590-17324104	+	475	0.254
GATAD2A	chr19:19496641-19619741	+	208	0.0463
PPP1R13L	chr19:45882891-45909607	-	218	0.00441
ARHGAP35	chr19:47421932-47508333	+	165	0.609
NAPSB	chr19:50837056-50848005	-	121	0.0379
ASAP2	chr2:9346893-9545812	+	380	0.383
TTC7A	chr2:47143295-47303275	+	605	0.148
SPRED2	chr2:65537984-65659656	-	340	0.404
MAP4K4	chr2:102314164-102511152	+	322	0.639
CLASP1	chr2:122095351-122407052	-	805	0.622
SH3BP4	chr2:235860627-235964358	+	491	0.0843
GPC1	chr2:241375114-241407495	+	297	0.913
PREX1	chr20:47240792-47444420	-	788	0.025
TBC1D10A	chr22:30687978-30722955	-	190	0.0038
SMTN	chr22:31477281-31500610	+	173	0.212
VGLL4	chr3:11597543-11762220	-	677	0.305
NBEAL2	chr3:47021172-47051194	+	117	0.00373
FLNB	chr3:57994126-58157982	+	327	0.85
WWTR1	chr3:149235021-149421115	-	811	0.205
ST6GAL1	chr3:186648314-186796341	+	689	0.121
HES1	chr3:193853930-193856401	+	192	0.938
WFS1	chr4:6271576-6304992	+	268	0.572
TBC1D9	chr4:141541935-141677471	-	378	0.0223
SH3RF1	chr4:170015406-170192249	-	367	0.0814
FAT1	chr4:187508936-187647850	-	527	0.0312
MYO10	chr5:16662015-16936385	-	816	0.579
PDLIM4	chr5:131593350-131609147	+	241	0.995
PCDHB18	chr5:140613937-140617101	+	145	0.841
PCDHGC3	chr5:140855568-140892548	+	148	0.774
FAXDC2	chr5:154198051-154230213	-	87	0.0152
ITPR3	chr6:33589155-33664348	+	447	0.00276
C6orf132	chr6:42068856-42110715	-	334	0.486
CARD11	chr7:2945709-3083509	-	495	0.143
CLDN4	chr7:73245192-73247015	+	136	0.229
CLIP2	chr7:73703804-73820273	+	228	0.292
FGFR1	chr8:38268655-38326352	-	202	0.171
RNF19A	chr8:101269287-101322379	-	274	0.546
ASAP1	chr8:131064350-131455906	-	751	0.0804
KANK1	chr9:470293-746106	+	1149	0.227
Gene-level associations of genes belonging to BCAR1 PPI subnetwork estimated by PASCAL software are shown.
